# Supplementary material for: Role of IQGAP1 in Papillomavirus-Associated Head and Neck Tumorigenesis
Source: Cancers (Basel). 2021 May 10;13(9):2276. doi: 10.3390/cancers13092276 (PMC8126105; doi:10.3390/cancers13092276)
Supplement: Supplementary file 1 [file cancers-13-02276-s001.zip]

Archive with 1 entries (1 files):
- cancers-1168886-SI.pdf
